# Supplementary material for: iASPP–PP1 complex is required for cytokinetic abscission by controlling CEP55 dephosphorylation
Source: Cell Death Dis. 2018 May 9;9(5):528. doi: 10.1038/s41419-018-0561-6 (PMC5943338; doi:10.1038/s41419-018-0561-6)
Supplement: Supplementary file 3 — Supplementary Table [file 41419_2018_561_MOESM3_ESM.xlsx]

## Sheet: iASPP complex
Supplementary Table S1. High confidence dataset reported in this study.
Protein names	Gene names	Unique Peptides	Total Peptides
RelA-associated inhibitor	PPP1R13L	47	247
Serine/threonine-protein phosphatase PP1-alpha catalytic subunit	PPP1CA	22	201
Serine/threonine-protein phosphatase PP1-gamma catalytic subunit	PPP1CC	15	167
Serine/threonine-protein phosphatase PP1-beta catalytic subunit	PPP1CB	10	102
Centrosomal protein of 55 kDa	CEP55	18	35
Microtubule-associated protein RP/EB family member 1	MAPRE1	10	20
14-3-3 protein zeta/delta	YWHAZ	10	18
Tax1-binding protein 3	TAXBP3	5	17
Nuclear pore complex protein Nup98	NUP98	10	15
Golgin subfamily A member 5	GLOGA5	7	10
Protein transport protein Sec16A	SEC16A	9	9
Melanoma-associated antigen 10	MAGEA10	7	8
Nuclear factor NF-kappa-B p100 subunit;Nuclear factor NF-kappa-B p52 subunit	NFKB2	8	8
Importin subunit beta-1	KPNB	7	8
Importin-7	IPO7	4	7
Microtubule-associated protein RP/EB family member 3	MARE3	7	7
14-3-3 protein theta	YWHAQ	6	7
14-3-3 protein beta/alpha	YWHAB	6	6
Nuclear pore complex protein Nup160	NUP160	6	6
Filamin-C OS=Homo sapiens GN=FLNC PE=1 SV=3	FLNC	4	6
WD repeat-containing protein 62 OS=Homo sapiens GN=WDR62 PE=1 SV=4	WDR62	3	6
Nuclear factor NF-kappa-B p105 subunit	NFKB1	3	5																											Nuclear factor NF-kappa-B p105 subunit;Nuclear factor NF-kappa-B p50 subunit	Nuclear factor NF-kappa-B p105 subunit;Nuclear factor NF-kappa-B p50 subunit	Nuclear factor NF-kappa-B p105 subunit;Nuclear factor NF-kappa-B p50 subunit	Nuclear factor NF-kappa-B p105 subunit;Nuclear factor NF-kappa-B p50 subunit	Nuclear factor NF-kappa-B p105 subunit;Nuclear factor NF-kappa-B p50 subunit	Nuclear factor NF-kappa-B p105 subunit;Nuclear factor NF-kappa-B p50 subunit	Nuclear factor NF-kappa-B p105 subunit;Nuclear factor NF-kappa-B p50 subunit	Nuclear factor NF-kappa-B p105 subunit;Nuclear factor NF-kappa-B p50 subunit	Nuclear factor NF-kappa-B p105 subunit;Nuclear factor NF-kappa-B p50 subunit	Nuclear factor NF-kappa-B p105 subunit;Nuclear factor NF-kappa-B p50 subunit	Nuclear factor NF-kappa-B p105 subunit;Nuclear factor NF-kappa-B p50 subunit	Nuclear factor NF-kappa-B p105 subunit;Nuclear factor NF-kappa-B p50 subunit	Nuclear factor NF-kappa-B p105 subunit;Nuclear factor NF-kappa-B p50 subunit	Nuclear factor NF-kappa-B p105 subunit;Nuclear factor NF-kappa-B p50 subunit	Nuclear factor NF-kappa-B p105 subunit;Nuclear factor NF-kappa-B p50 subunit	Nuclear factor NF-kappa-B p105 subunit;Nuclear factor NF-kappa-B p50 subunit	Nuclear factor NF-kappa-B p105 subunit;Nuclear factor NF-kappa-B p50 subunit	Nuclear factor NF-kappa-B p105 subunit;Nuclear factor NF-kappa-B p50 subunit	Nuclear factor NF-kappa-B p105 subunit;Nuclear factor NF-kappa-B p50 subunit	Nuclear factor NF-kappa-B p105 subunit;Nuclear factor NF-kappa-B p50 subunit
Probable ubiquitin carboxyl-terminal hydrolase FAF-X	USP9X	3	5
Nuclear pore complex protein Nup107	NUP107	3	5
Cyclin-dependent kinase 1	CDK1	2	4
Cullin-4A	CUL4A	2	3
Src substrate cortactin	SRC8	2	3
DNA damage-binding protein 1	DDB1	2	3
Nuclear pore complex protein Nup133	Nup133	2	2
Protein VPRBP	VPRBP	2	2
E3 ubiquitin-protein ligase UBR5	UBR5	1	2
Exportin-T	XPOT	1	2
AP-2 complex subunit beta	AP2B1	1	2
Serine/threonine-protein phosphatase 2A 55 kDa regulatory subunit B alpha isoform	PPP2R2A	1	3
14-3-3 protein epsilon	YWHAE	1	2
Importin-9	IPO9	1	2
Transcription intermediary factor 1-beta	TRIM28	1	1
Importin-4	IPO4	1	1
Vesicle-trafficking protein SEC22b	SEC22B	1	1
Vesicle transport protein SEC20	SEC20	1	1
Ras-related protein Rab-3B	RAB3B	1	1
[truncated: 5,000 more columns]

## Sheet: CEP55 complex
Supplementary Table S2. High confidence dataset reported in this study.
Protein names	Gene names	Unique Peptides	Total Peptides																																	Protein names	Gene names	Unique Peptides	Total Peptides	Protein names	Gene names	Unique Peptides	Total Peptides	Protein names	Gene names	Unique Peptides	Total Peptides	Protein names	Gene names
Programmed cell death 6-interacting protein	PDCD6IP	42	251
Centrosomal protein of 55 kDa	CEP55	39	212
Myotubularin-related protein 4	MTMR4	33	156
Serine/threonine-protein phosphatase 4 regulatory subunit 1	PPP4R1	26	67
Kinesin-like protein KIF11	KIF11	16	57
Tumor susceptibility gene 101 protein	TSG101	15	56
Vacuolar protein sorting-associated protein 28	VPS28	11	43
Coiled-coil domain-containing protein 6	CCDC6	9	25
Vacuolar protein sorting-associated protein 37B	VPS37B	9	24
Multivesicular body subunit 12A	FAM125A	8	20
Ubiquitin-associated protein 1	UBAP1	8	19
Vacuolar protein sorting-associated protein 37A	VPS37A	6	10
DNA-directed RNA polymerase II subunit RPB1	POLR2A	7	10
GTP-binding nuclear protein Ran	RAN	6	6
Inhibitor of nuclear factor kappa-B kinase-interacting protein	IKBIP	4	5
Vacuolar protein sorting-associated protein 37C	VPS37C	4	4
Alpha-centractin	ACTR1A	4	4
E3 ubiquitin-protein ligase UBR5	UBR5	4	4
Serine/threonine-protein phosphatase 4 catalytic subunit	PPP4C	4	4
Nucleophosmin	NPM1	3	3
Dynactin subunit 1	DCTN1	3	3
ADP-ribosylation factor 3	ARF3	3	3
DNA-binding protein A	CSDA	3	3
Ran GTPase-activating protein 1	RANGAP1	3	3
Importin subunit beta-1	KPNB	3	3
Importin-7	IPO7	3	3
Transcription intermediary factor 1-beta	TRIM28	3	3
DNA-directed RNA polymerases I, II, and III subunit RPABC1	POLR2E	2	3
Protein S100-A9	S100A9	2	3
Dynactin subunit 2	DCTN2	2	2
Pericentriolar material 1 protein	PCM1	2	2
14-3-3 protein gamma	YWHAG	1	2
Cold shock domain-containing protein E1	CSDE1	1	2
Cytoplasmic dynein 1 light intermediate chain 2	DYNC1LI2	1	2
Low-density lipoprotein receptor	LDLR	1	2
14-3-3 protein theta	YWHAQ	1	2
E3 SUMO-protein ligase RanBP2	RANBP2	1	2
E3 ubiquitin/ISG15 ligase TRIM25	TRIM25	1	2
Zyxin	ZYX	1	1
Serine/threonine-protein phosphatase 6 regulatory ankyrin repeat subunit A	ANKRD28	1	1
Multivesicular body subunit 12B	FAM125B	1	1
Guanine nucleotide-binding protein subunit beta-2-like 1	GNB2L1	1	1
Putative eukaryotic translation initiation factor 2 subunit 3-like protein	EIF2S3L	1	1
Protein S100-A8	S100A8	1	1
Ras GTPase-activating protein-binding protein	G3BP1	1	1
ATP-binding cassette sub-family F member 2	ABCF2	1	1
Mediator of RNA polymerase II transcription subunit 17	MED17	1	1
Serine/threonine-protein phosphatase 6 regulatory subunit 1	PPP6R1	1	1
[truncated: 26 more columns]
